# Supplementary material for: 3D Reconstruction of the Intracortical Volume Around a Hybrid Microelectrode Array
Source: Front Neurosci. 2019 Apr 24;13:393. doi: 10.3389/fnins.2019.00393 (PMC6491727; doi:10.3389/fnins.2019.00393)
Supplement: Supplementary file 1 [file Table_1.DOC]

% <CustomTools>
% <Menu>
% <Item name="UConnHanDewarp" icon="Matlab">
% <Command>MatlabXT::UConnHanDewarp(%i)</Command>
% </Item>
% </Menu>
% </CustomTools>
function UConnHanDewarp(aImarisApplicationID)
% Get parameters from user
prompt = {'Optical slices to keep per section','Slices per section (enter as array, or leave blank if only processing one section)'};
defaultans = {'7', ''};
answer = inputdlg(prompt, 'Parameters', 1, defaultans);
outputSizeZ = str2double(answer{1}); % Number of optical slices to keep per section
slicesPerSection = str2num(answer{2}); % Number of slices per section in the stack, or blank if only processing one section
% Connect to Imaris
if ~isa(aImarisApplicationID, 'Imaris.IApplicationPrxHelper')
javaaddpath ImarisLib.jar
vImarisLib = ImarisLib;
if ischar(aImarisApplicationID)
aImarisApplicationID = round(str2double(aImarisApplicationID));
end
vImarisApplication = vImarisLib.GetApplication(aImarisApplicationID);
else
vImarisApplication = aImarisApplicationID;
end
vDataSet = vImarisApplication.GetDataSet;
% Preparation
sizeX = vDataSet.GetSizeX;
sizeY = vDataSet.GetSizeY;
fullSizeZ = vDataSet.GetSizeZ;
if isempty(slicesPerSection)
    slicesPerSection = fullSizeZ;
else
    if sum(slicesPerSection) ~= fullSizeZ
        error('Array of slices per section does not add up to total number of slices');  
    end
end
sizeS = numel(slicesPerSection);
sizeC = vDataSet.GetSizeC;
sizeT = vDataSet.GetSizeT;
newSizeX = sizeX;
newSizeY = sizeY;
% Giant loop over sections
currentReadingZ = 1;
currentWritingZ = 1;
for s = 1 : sizeS
    sizeZ = slicesPerSection(s);
    multiChStack = uint16(zeros(sizeX, sizeY, sizeZ, sizeC));
    for c = 1 : sizeC
        for z = 1 : sizeZ
            fprintf('Reading section %d/%d, channel %d/%d, z = %d\n', s, sizeS, c, sizeC, currentReadingZ + z - 1)
            multiChStack(:, :, z, c) = vDataSet.GetDataSliceShorts(currentReadingZ + z - 2, c - 1, 0);
        end
    end
    % Loop over channels
    slicesToKeep4D = false(sizeX, sizeY, sizeZ, sizeC);
    for c = 1 : sizeC
        % Reduce resolution for calculations
        lowResStack = zeros(newSizeX, newSizeY, sizeZ);
        for z = 1 : sizeZ
            lowResStack(:, :, z) = multiChStack(:, :, z, c);
        end
        % Calculate total brightnesses of all possible contiguous sets of z-slices
        sizePossBrsZ = sizeZ - outputSizeZ + 1;
        possBrs = zeros(newSizeX, newSizeY, sizePossBrsZ);
        for z = 1 : sizePossBrsZ
            possBrs(:, :, z) = sum(lowResStack(:, :, z:(z + outputSizeZ - 1)), 3);
        end
        % Determine which sets maximize brightness
        [maxBrs, slicesToKeep] = max(possBrs, [], 3);
        % Interpolate to full resolution
        slicesToKeep(slicesToKeep > sizePossBrsZ) = sizePossBrsZ;
        slicesToKeep(slicesToKeep < 1) = 1;
        % Fill slices-to-keep 4D matrix with logical values
        for z = 1 : sizeZ
            slicesToKeep4D(:, :, z, c) = (slicesToKeep > (z - outputSizeZ)) & (slicesToKeep < (z + 1));
        end
    end
    % Dewarp
    slicesToKeep4D = permute(slicesToKeep4D, [3, 1, 2, 4]); % Note dim 3 is first
    multiChStack = permute(multiChStack, [3, 1, 2, 4]);
    stack2 = uint16(zeros(outputSizeZ, sizeX, sizeY, sizeC));
    stack2(:) = multiChStack(slicesToKeep4D);
    stack2 = permute(stack2, [2, 3, 1, 4]);
    % Send back to Imaris
    for c = 1 : sizeC
        for z = 1 : outputSizeZ
            fprintf('Writing section %d/%d, channel %d/%d, z = %d\n', s, sizeS, c, sizeC, currentWritingZ + z - 1)
            vDataSet.SetDataSliceShorts(stack2(:, :, z, c), currentWritingZ + z - 2, c - 1, 0);
        end
    end
    currentReadingZ = currentReadingZ + slicesPerSection(s);
    currentWritingZ = currentWritingZ + outputSizeZ;
end
% Crop
fprintf('Cropping\n')
vDataSet.Crop(0, sizeX, 0, sizeY, 0, sizeS * outputSizeZ, 0, sizeC, 0, sizeT);
