# Supplementary material for: 3D Reconstruction of the Intracortical Volume Around a Hybrid Microelectrode Array
Source: Front Neurosci. 2019 Apr 24;13:393. doi: 10.3389/fnins.2019.00393 (PMC6491727; doi:10.3389/fnins.2019.00393)
Supplement: Supplementary file 2 [file Table_2.DOC]

% <CustomTools>
% <Menu>
% <Item name="UConnHanAlignFromTxt" icon="Matlab">
% <Command>MatlabXT::UConnHanAlignFromTxt(%i)</Command>
% </Item>
% </Menu>
% </CustomTools>
function UConnHanAlignFromTxt(aImarisApplicationID)
%% Connect to Imaris
if ~isa(aImarisApplicationID, 'Imaris.IApplicationPrxHelper')
javaaddpath ImarisLib.jar
vImarisLib = ImarisLib;
if ischar(aImarisApplicationID)
aImarisApplicationID = round(str2double(aImarisApplicationID));
end
vImarisApplication = vImarisLib.GetApplication(aImarisApplicationID);
else
vImarisApplication = aImarisApplicationID;
end
vDataSet = vImarisApplication.GetDataSet;
%% Get dataset size
sizeX = vDataSet.GetSizeX;
sizeY = vDataSet.GetSizeY;
sizeZ = vDataSet.GetSizeZ;
sizeC = vDataSet.GetSizeC;
sizeT = vDataSet.GetSizeT;
%% Read alignment data from text file
[FileName, PathName, FilterIndex] = uigetfile('*.*','Select alignment text file');
fileID = fopen(strcat(PathName, FileName));
C = textscan(fileID,'%s %s %s %s %s %s');
if str2double(C{1, 1}(2)) ~= sizeZ
    error('Unequal number of z-slices in Imaris dataset and alignment text file.')
end
txo = zeros(1, sizeZ); % Translations
tyo = zeros(1, sizeZ);
thetao = zeros(1, sizeZ); % Rotations
for z = 2:sizeZ
    txo(z) = str2double(C{1, 3}(4 + z*4));
    tyo(z) = str2double(C{1, 3}(5 + z*4));
    thetao(z) = str2double(C{1, 4}(6 + z*4));
end
voxSizeX = str2double(C{1, 1}(5)); % Voxel sizes
voxSizeY = str2double(C{1, 2}(5));
corXo = str2double(C{1, 3}(5)); % Initial center of rotation, negative because it's actually reading "xmin" and "ymin"
corYo = str2double(C{1, 4}(5));
%% Calculations
txo = txo / voxSizeX; % Convert units into pixels
tyo = tyo / voxSizeY;
corXo = corXo / voxSizeX;
corYo = corYo / voxSizeY;
theta = cumsum(thetao); % Carry rotations from one slice to next
cto = cos(thetao*pi/180); % Compute trig components for use in upcoming equations
sto = sin(thetao*pi/180);
ct = cos(theta*pi/180);
st = sin(theta*pi/180);
cortxAA = -corXo*cto + corYo*sto + corXo; % Compute translation induced by AutoAligner's non-origin center of rotation, then subtract from translations
cortyAA = -corXo*sto - corYo*cto + corYo;
txo = txo - cortxAA;
tyo = tyo - cortyAA;
tx = zeros(1, sizeZ); % Initialize new variables
ty = zeros(1, sizeZ);
for z = 2 : sizeZ
    tx(z) = txo(z)*ct(z-1) - tyo(z)*st(z-1) + tx(z-1); % Convert translations into global coordinate system and add to translation in previous slice
    ty(z) = txo(z)*st(z-1) + tyo(z)*ct(z-1) + ty(z-1);
end    
cortxML = -sizeX/2*ct + sizeY/2*st + sizeX/2; % Compute translation induced by Matlab's non-origin center of rotation
cortyML = -sizeX/2*st - sizeY/2*ct + sizeY/2;
txf = tx - cortxML; % Compute final translation, to be applied after Matlab rotation
tyf = ty - cortyML;
txf = txf - min(txf); % Subtracts the most negative displacement from all displacements, so final displacements are all positive
tyf = tyf - min(tyf);
rotationPad = ceil((sqrt(sizeX^2 + sizeY^2) - min([sizeX, sizeY]))/2); % Determine pad size
padX = ceil(max(txf) + rotationPad*2);
padY = ceil(max(tyf) + rotationPad*2);
%% Pad dataset in Imaris
fprintf('Padding data\n')
vImarisApplication.GetDataSet.Crop(-rotationPad, sizeX + padX, -rotationPad, sizeY + padY, 0, sizeZ, 0, sizeC, 0, sizeT);
%% Get new, padded dataset sizes
newSizeX = vDataSet.GetSizeX;
newSizeY = vDataSet.GetSizeY;
%% Process data
for z = 1 : sizeZ
    for c = 1 : sizeC
        fprintf('Processing slice %d/%d, channel %d/%d\n', z, sizeZ, c, sizeC)
        slice = vDataSet.GetDataSliceShorts(z - 1, c - 1, 0)';
        slice2 = imcrop(slice, [rotationPad rotationPad sizeX sizeY]);
        slice3 = imrotate(slice2, -theta(z));
        extraX = floor((size(slice3, 2) - sizeX)/2);
        extraY = floor((size(slice3, 1) - sizeY)/2);
        slice4 = padarray(slice3, [rotationPad - extraY, rotationPad - extraX], 'pre');
        slice4 = padarray(slice4, [newSizeY - size(slice4, 1), newSizeX - size(slice4, 2)], 'post');
        slice5 = imtranslate(slice4, [txf(z), tyf(z)]);
        vDataSet.SetDataSliceShorts(slice5', z - 1, c - 1, 0);
    end
end
